# Supplementary material for: Effects of a dietary intervention on cardiometabolic risk and food consumption in a workplace
Source: PLoS One. 2024 Apr 24;19(4):e0301826. doi: 10.1371/journal.pone.0301826 (PMC11042715; doi:10.1371/journal.pone.0301826)
Supplement: S1 Dataset — (CSV) [file pone.0301826.s010.csv]

participant_id	WholeGrains1	RefinedGrains1	Sweets1	Potato1	Veg1	Fruits1	FatsMP1	FatS1	Fats1	Coffee1	Tea1	TC1	Colddrinks1	SSB1	FreshJuice1	Juice1	Lassis1	Lentil1	Nuts1	Redmeat1	Whitemeat1	Meat1	Fish1	Dairy1	Pickel1	selected1	time1	WholeGrains2	RefinedGrains2	Sweets2	Potato2	Veg2	Fruits2	FatsMP2	FatS2	Fats2	Coffee2	Tea2	TC2	Colddrinks2	SSB2	FreshJuice2	Juice2	Lassis2	Lentil2	Nuts2	Redmeat2	Whitemeat2	Meat2
2	0	38.29	0	0	11.59375	3.5	7.3675	0	7.3675	12.25	700	712.25	0	0	0	0	0	5.25	0	0	0	0	0	5.25	0	1	1	0	91.42	3.325	0	67.95833333	3.5	7	0	7	15.4	0	15.4	0	0	0	0	0	10.5	0	0	0	0
4	0	45.5455	0	5.81	27.95625	0	7	0	7	1.75	1820	1821.75	0	0	0	0	0	2.87	0	0	0	0	0	6.3	4.06	0	1	0	8.96	0	0	0.765625	0	1.75	0	1.75	0	0	0	0	0	0	0	0	1.75	0	0	0	0
8	0	13.6255	0	0.56	14.459375	5.395833333	18.7425	0	18.7425	1.75	707.525	709.275	1.4	1.4	0	0	0	9.625	3.5	5.25	1.75	7	7	1.75	0.4375	1	1	0	70.21	0	8.75	56.4353125	0	7.035	0	7.035	0	1232.875	1232.875	0	0	0	0	0	8.75	0	0	2.625	2.625
9	0	25.655	0	0	2.5090625	12.6875	9.625	0	9.625	0	1750	1750	0	0	0	0	0	8.75	0	0	0	0	0	10.5	0	1	1	3.5	44.24	0	0	33.25	3.9375	1.75	0	1.75	2.625	945	947.625	0	0	0	0	0	0	0	0	0	0
10	0	29.47	5.25	3.5	5.6875	0	6.125	0	6.125	0	700	700	0	0	0	0	0	4.375	0	0	0	0	0	0	0	0	1	0	18.97	0.7	0	1.96875	0	8.19	0	8.19	3.5	630	633.5	3.5	3.5	0	0	0	6.125	0	0	4.445	4.445
13	7	26.285	0	5.25	5.55625	3.854375	2.5375	0	2.5375	0	1050	1050	2.8	9.8	2.625	7	0	4.935	0	2.45	1.75	4.2	3.5	0	1.75	0	1	0.875	18.97	1.4	0	11.5968125	0.680555556	3.115	0	3.115	0	7	7	2.1	2.1	0	0	1050	1.75	0	5.25	2.345	7.595
14	0	16.765	0	0	4.4975	0.4375	8.2425	0	8.2425	0	1022.9625	1022.9625	0	0	0	0	0	57.75	0	2.275	0	2.275	0	1.75	0.875	0	1	0	15.96	0	0	15.640625	0	6.125	0	6.125	0	1577.625	1577.625	0	0	0	0	0	10.5	0	0.7	0	0.7
15	3.5	13.6318	0	0	19.9058125	3.5	7.7035	0	7.7035	0	8.75	8.75	0	0	0	0	0	3.5	0	1.4	0	1.4	0	1.3125	1.75	0	1	2.905	17.325	0	0	18.99625	0.291666667	6.265	0	6.265	0	707	707	0	0	0	0	0	12.25	0	0.875	18.725	19.6
18	0	15.68	0	0	5.4683125	4.8125	19.81	0	19.81	3.5	1962.625	1966.125	0	0	0	0	0	7	0	2.625	0.875	3.5	0	0	0	1	1	0	14.84	0	3.5	3.2725	0.145833333	9.1	0	9.1	0	2590	2590	0	0	0	0	0	1.75	0	7	0	7
19	0	29.68	0	0	13.9125	0	18.06	0	18.06	2.625	3675	3677.625	0	0	0	0	0	12.25	0	1.75	10.5	12.25	0	1.75	0	0	1	7	6.72	0	0	27.25260417	3.9375	9.73	0	9.73	0	1928.5	1928.5	0	6.125	0	6.125	0	5.25	0	0	0	0
21	7	23.38	0	5.25	4.5185	9.1	3.5	0	3.5	0	6825	6825	0	0	0	0	0	3.5	0	0	0	0	0	0	3.5	0	1	0	47.215	5.25	0	38.66260417	0.4375	4.935	0	4.935	0	3150	3150	0	0	0	0	0	5.25	0	0	0	0
22	0	15.82	0	2.625	5.8778125	0	12.2255	0	12.2255	2.275	10.15	12.425	0	0	0	0	0	12.25	0	3.85	1.75	5.6	0	0	0.875	1	1	0	28.21	0	5.25	2.384375	3.6225	7.875	0	7.875	2.275	6.825	9.1	0	0	0	0	0	6.125	0	4.55	0	4.55
24	0	25.9	0	2.1	15.1300625	7.21875	4.228	0	4.228	0	357.875	357.875	0	0	0	0	0	15.75	0	0	1.75	1.75	0	0	0	1	1	0	31.815	0	0	5.614583333	0	2.321666667	0	2.321666667	4.9	1057.875	1062.775	0	0	0	0	0	11.375	0	10.5	0	10.5
28	0	7.9968	3.5	0	13.575625	0	4.9175	0	4.9175	0	2275	2275	0	0	0	0	0	5.81	0	0	1.75	1.75	0	0.366108787	0	0	1	0	30.17	0	0	16.8	0.802083333	3.15	0.7	3.85	0	1960	1960	0	0	0	0	0	5.25	0	0	0	0
31	0	30.24	7.84	12.25	5.543125	15.3125	10.8675	7	17.8675	0	28	28	0	0	0	0	0	17.5	0	5.25	0	5.25	0	0	0	0	1	0	23.345	3.5	0	13.7265625	0.7	15.3125	0	15.3125	7.175	9.625	16.8	0	0	0	0	0	17.5	7	0	3.5	3.5
36	0	21.42	0	3.5	10.13425	0.525	12.39	0	12.39	0	701.05	701.05	0	0	0	0	0	16.905	0	4.375	0	4.375	0	0	0	1	1	0	22.05	3.5	0	18.71916667	0	3.22	0.28	3.5	0	705.25	705.25	0	0	0	0	0	7.875	0	0	0	0
37	0	16.4136	0	1.75	12.315625	0	10.675	0	10.675	0	2100	2100	0	0	0	0	0	7	0	0	0	0	0	1.75	0	1	1	0	6.79	0	0	0.4571875	0.7	7.28	0	7.28	0	1050	1050	0	0	0	0	0	21	0	15.75	0	15.75
39	0	40.18	5.25	0	8.721125	0.7	9.653	0	9.653	2.1875	702.1875	704.375	0	0	0	0	0	4.4975	0	0.35	0	0.35	0	6.428870293	0.875	0	1	0	33.67	0	0	1.544375	0	3.9375	0	3.9375	0	530.25	530.25	7	7	0	0	0	5.25	0	0	0	0
41	0	18.48	0	0	6.566875	0	10.388	0	10.388	3.5	705.25	708.75	0	0	0	0	0	13.37	0	0	0	0	3.5	0	0	0	1	0	17.92	0	0	10.416875	0	11.6375	0	11.6375	0	14	14	1.4	1.4	0	0	0	19.25	0	0	0	0
45	1.75	23.45	0	0	17.17625	10.5	7.5075	0	7.5075	0	2101.75	2101.75	0	0	0	0	0	14.875	3.5	0	1.75	1.75	0	1.75	0	1	1	12.46	7	0	0	12.289375	0	6.148333335	0	6.148333335	0	2800	2800	0	0	0	0	0	20.125	0	0	0	0
50	0	18.48	0	1.75	2.625	0	19.0575	0	19.0575	1.75	968.625	970.375	0	0	0	0	0	3.5	0	7.112	1.05	8.162	0	1.05	0	1	1	0	36.96	12.25	0.2905	2.0190625	0.109375	1.5925	0	1.5925	0	1300.25	1300.25	1.75	1.75	0	0	0	1.75	3.86225	8.75	5.25	14
53	0	21.21	0	0.56	18.8383125	15.09375	4.3225	0	4.3225	5.25	1409.275	1414.525	0	0	0	0	0	12.25	0.56	0	0	0	0	4.375	0	0	1	0	21.21	0	0	11.668125	4.361875	5.005	0	5.005	8.75	2107	2115.75	0	0	0	0	0	10.5	0.039697543	0	5.25	5.25
57	0	7.14	0.7	4.375	2.807	0.4655	5.6175	0	5.6175	0	537.25	537.25	0	0	0	0	0	0	0	0	0	0	3.5	6.125	0	1	1	0	19.95	0	0	3.71875	0.21875	9.065	0	9.065	3.5	3850	3853.5	0	0	0	0	0	7	0	0	0	0
59	0	11.9	0	0	7.4375	4.59375	10.745	3.5	14.245	5.25	3150	3155.25	0	0	0	0	0	1.75	8.75	0	0	0	5.25	0	0	1	1	1.75	17.92	3.5	8.75	12.59125	0	7.945	0	7.945	0	3156.125	3156.125	0	0	0	0	0	9.94	0	0	0	0
60	1.75	10.43	3.5	0.875	3.950625	4.15625	2.5375	0	2.5375	0	7.875	7.875	0	4.375	0	4.375	0	1.435	0	0	0	0	0	2.1	0	0	1	0	9.66	0	0	1.4188125	0	3.5	0	3.5	0	1575	1575	0	0	0	0	0	0	0	0	0	0
61	0	27.44	0	5.25	6.278125	0	8.4105	7	15.4105	4.55	1052.1	1056.65	0	0	0	0	0	7.4375	0	0	0	0	0	2.19665272	0	1	1	0	33.18	0	0	8.9425	0	10.0625	7	17.0625	0	2801.05	2801.05	0	0	0	0	0	12.25	0	0	3.5	3.5
62	0	7	0	5.25	3.2808125	0	8.6625	0	8.6625	0	1586.375	1586.375	0	0	0	0	0	7.875	0	1.75	0	1.75	0	0	0	0	1	0	29.54	0	0	0.4921875	0	5.915	0	5.915	0	1509.9	1509.9	7	7	0	0	0	5.25	0	3.5	1.75	5.25
64	0	17.92	3.5	0	1.6323125	3.5	1.995	0	1.995	29.75	1400	1429.75	0	0	0	0	0	1.75	0	0	0	0	0	0	0	0	1	5.25	20.16	0	10.5	4.940104167	0	3.22	7	10.22	9.625	0	9.625	0	4.375	0	4.375	0	1.75	0	0	0	0
67	0	19.04	3.5	0	3.52625	10.9375	8.624	0	8.624	0	2205	2205	0	0	0	0	3.675	5.25	0	0	0	0	0	6.65	0	0	1	0	38.99	0	0	11.230625	0	7.875	0	7.875	0	1758.75	1758.75	0	0	0	0	0	17.5	0	0	9.45	9.45
69	0	34.9384	0	3.5	6.3030625	7.35	4.4555	1.155	5.6105	3.5	7	10.5	0	0	0	0	0	10.15	3.811111111	0	0	0	0	2.1875	0	0	1	0	20.72	0	1.75	5.6875	8.859375	4.095	0	4.095	0	453.25	453.25	0	0	0	0	0	5.25	0	0	0	0
71	0	21	0	4.375	8.203125	10.5	6.538	0	6.538	8.75	2.625	11.375	0	0	0	0	0	17.5	3.5	0	11.55	11.55	0	0	0	0	1	0	21.21	7	0	2.1196875	12.25	6.2825	1.75	8.0325	2.625	9.275	11.9	0	0	0	0	0	8.75	0	1.75	7	8.75
72	0	21.42	0	0	6.598375	0	5.362	0	5.362	0	3.5	3.5	0	0	0	0	0	10.5	0	0	0	0	3.5	0	0	1	1	0	24.92	0	0	4.34	0	3.185	0	3.185	0	7	7	0	0	0	0	0	4.375	0	0	1.75	1.75
76	0	0	0	0	0	0	0	0	0	0	0	0	0	0	0	0	0	0	0	0	0	0	0	0	0	0	1	0	26.88	0	0	12.73234375	1.166666667	7.455	0	7.455	1.75	4.9	6.65	0	0	0	0	0	7	0	0	0	0
77	0	13.44	0	3.5	10.9375	14.875	6.09	0	6.09	3.5	2105.775	2109.275	0	0	0	0	0	7	1.816162571	5.25	0	5.25	0	0	0	1	1	0	28	0	0	10.0275	0	3.5	3.5	7	0	2625	2625	0	0	420	0	0	5.25	0	0	0	0
80	0	15.61	0	0	1.77625	1.75	11.347	0	11.347	0	3745	3745	0	0	0	0	0	5.81	1.75	15.75	7	22.75	7	0	1.12	1	1	0	30.59	0	0	4.243125	0	4.844	0	4.844	0	1052.625	1052.625	0	0	0	0	0	5.25	0	10.15	0	10.15
81	5.25	25.9	0	0	10.5	0	8.085	0	8.085	0	2541	2541	0	0	0	0	0	10.5	0	0	0	0	0	0	0	0	1	0	30.66	0	0	7.1421875	0	4.5675	0	4.5675	2.625	984.375	987	3.5	3.5	0	0	0	12.25	0	0	0	0
85	0	24.78	0	7.525	32.375	0	9.1875	7	16.1875	0	1230.25	1230.25	3.5	3.5	0	0	0	10.5	0	0	0	0	0	12.25	0	0	1	0	18.69	0	0	6.9453125	0	10.0625	0	10.0625	0	0	0	0	0	0	0	0	12.25	0	0	3.5	3.5
87	0	24.5	0	0	10.6456875	0	5.215	0	5.215	0	703.15	703.15	0	0	0	0	0	3.5	0	0	3.5	3.5	0	0	0	1	1	0	24.64	0	0	3.9375	4.484375	5.285	0	5.285	0	458.675	458.675	0	0	0	0	0	14	0	0	0	0
88	0	28.0784	0	3.5	16.296875	0	6.874	0	6.874	0	2108.75	2108.75	0	0	0	0	0	7	0	0	3.5	3.5	0	0	0	1	1	0	17.08	0	0	13.19645833	0.583333333	3.78	0	3.78	0	422.1	422.1	2.1	2.1	0	0	0	3.5	0	3.5	0	3.5
101	0	20.545	0	10.5	9.485	0	7.175	5.25	12.425	3.5	210	213.5	0	0	0	0	0	1.75	0	3.5	0	3.5	0	3.5	1.75	1	1	0	16.94	0	0	6.270833334	0	6.895	0	6.895	0	1052.625	1052.625	2.8	2.8	0	0	0	0	0	1.75	7	8.75
102	3.5	35.8575	0	8.75	9.1	0	15.6625	7	22.6625	0	5.25	5.25	0	0	0	0	0	22.4	0	0	7	7	0	0	7	1	1	0	35.42	0	0	6.234375	0	7.875	0	7.875	0	5.25	5.25	0	0	0	0	0	0	0	0	3.5	3.5
103	0	18.2	5.95	1.75	17.171875	3.5	11.375	0	11.375	0	7.175	7.175	0	0	0	0	0	10.5	0	0	0	0	0	8.75	0	0	1	0	27.02	7	0	2.1875	3.5	2.205	0	2.205	0	709.625	709.625	0	5.25	0	5.25	0	3.5	0	0	0	0
106	0	33.32	5.25	10.5	11.86325	11.41875	5.635	3.5	9.135	10.5	0	10.5	0	0	0	0	0	7	0	0	3.5	3.5	0	1.464435146	0	1	1	0	27.02	0	1.19	15.623125	3.5	6.545	0	6.545	0	5.25	5.25	0	0	0	0	0	0.595	0	0	1.75	1.75
108	0	15.96	0	24.5	12.06625	0	4.809	0	4.809	0	0	0	0	0	0	0	0	0	0	3.5	5.25	8.75	0	1.75	0	1	1	0	13.72	0	0	17.726625	0	9.4675	0	9.4675	0	15.75	15.75	2.1	2.1	0	0	0	7	0.875	5.25	0	5.25
110	0	24.64	0	0	8.8921875	10.5	4.3295	0.581	4.9105	7.875	1.75	9.625	0	0	0	0	0	3.5	0	0.875	0	0.875	0	0	0	0	1	0	25.34	0	0	8.89	0	7.98	0	7.98	0	1580.25	1580.25	2.8	2.8	0	0	0	6.125	0	4.2	3.5	7.7
111	0	24.64	7	0	11.6375	16.905	16.94	0.7	17.64	0	2731.05	2731.05	5.6	9.1	0	3.5	0	7	0	3.5	7.7	11.2	3.5	3.5	0	0	1	0	43.61	0	0	4.7775	0	5.24895	0	5.24895	0	1400	1400	7	7	0	0	0	7	0	3.5	1.75	5.25
112	0	11.48	0.875	0	1.09375	0	3.0625	0	3.0625	2.625	354.375	357	0	0	0	0	0	3.5	0	0.875	3.5	4.375	0	3.4125	0	0	1	0	7	0	3.15	4.15625	0.583333333	1.3125	0	1.3125	0	527.625	527.625	0	0	0	0	0	3.5	0	0	4.2	4.2
115	0	21.07	0	0	3.803625	0.109375	10.157	3.5	13.657	0	5.25	5.25	0	0	0	0	0	10.185	0	1.75	0	1.75	7	1.75	0	0	1	0	12.32	0	0	5.394375	3.5	7.0175	0	7.0175	0	423.15	423.15	0	0	0	0	0	1.75	0	0	7.35	7.35
118	3.5	8.12	0	0	3.9375	0	2.184	0	2.184	2.625	52.5	55.125	0	0	0	0	0	17.5	0	0	0	0	0	0	0	1	1	0	18.34	0	0	1.786458333	7	1.3125	0	1.3125	0	632.1	632.1	0	0	0	0	0	0	0	3.5	0	3.5
121	0	16.45	0	0	4.228875	1.75	5.25	0	5.25	0	807.625	807.625	0	0	0	0	0	3.5	0	0	0	0	0	3.503661088	0	1	1	0	18.2	0	0	3.845625	0.583333333	3.2725	0	3.2725	2.625	1057.875	1060.5	0	0	0	0	0	7	0	1.75	0	1.75
125	0	33.8268	0	8.05	10.791375	0	14.049	0	14.049	0	0	0	0	0	0	0	0	7.875	0	0	0	0	0	0.585774059	0	0	1	0	25.0166	3.5	0	2.918125	10.5	5.005	0	5.005	0	0	0	0.84	0.84	0	0	0	5.25	2.1875	0	0	0
134	0	23.87	7.7	1.75	34.1271875	3.5	16.184	0	16.184	0	19.25	19.25	0	0	0	0	0	14	0	0	0	0	5.25	0	0	1	1	0	28.07	0	0	14.0546875	0.583333333	2.24	0	2.24	0	2318.925	2318.925	0	0	0	0	0	12.25	0	0	0	0
135	0	29.5575	0	0	0	0	2.38	0	2.38	10.5	3500	3510.5	0	0	0	0	0	0	0	0	0	0	0	0	0	0	1	1.75	15.9684	0	0	2.66	0	3.0975	0	3.0975	9.625	915.25	924.875	0	0	0	0	0	3.5	0	0	0	0
139	0	28.42	0	0	3.871875	0	4.06	0	4.06	0	1476.125	1476.125	0	0	0	0	0	1.75	0	1.75	0	1.75	0	1.75	0	1	1	0	23.555	0	0	9.515625	0.4375	6.5625	0	6.5625	0	1611.05	1611.05	0	0	0	0	0	6.125	0	0	0	0
145	0	25.48	0	0	10.465	0	7.98	0	7.98	0	2639.875	2639.875	0	0	0	0	0	10.5	0	0	0	0	0	0	0	0	1	0	17.22	0	0	6.3013125	0	4.9525	0	4.9525	0	2625	2625	0	0	0	0	0	1.75	0	0	1.47	1.47
147	0	35.42	0	1.75	12.3773125	1.75	9.45	3.5	12.95	5.25	3785.25	3790.5	0	0	0	0	0	7.875	0	10.5	0	10.5	0	0	0	1	1	0	21.28	0	1.75	1.643541667	0	4.8125	0	4.8125	0	2275	2275	0	0	0	0	0	5.25	5.923145085	0	9.8	9.8
148	0	54.88	0	0	3.85	0	7.9975	0	7.9975	0	708.75	708.75	3.5	6.125	0	2.625	0	3.5	0	0.56	3.9375	4.4975	0	0	0	1	1	0	31.22	0	0	2.03875	0	12.5125	0	12.5125	0	2107	2107	0	0	0	0	0	7	0	0	0	0
151	0	27.51	0	0	21.413875	0	5.6875	0	5.6875	0	2030	2030	0	0	0	0	0	8.75	1.75	0	5.6	5.6	0	0	0	0	1	0	15.4	0	1.75	9.5725	1.75	12.25	0	12.25	0	2100	2100	0	0	0	0	0	7	0	0	0	0
152	0	31.22	0	0	8.09375	0	7.1225	5.25	12.3725	0	2625	2625	0	0	0	0	0	8.75	0	0	0	0	0	0	0	0	1	0	10.36	0	0	6.015625	1.166666667	2.1875	5.25	7.4375	0	1768.55	1768.55	0	0	0	0	0	7	0	0	0	0
154	0	18.34	4.2	0	6.47325	0.30625	3.8675	0	3.8675	2.625	883.75	886.375	0	0	0	0	0	16.625	0	3.85	3.675	7.525	0	0	0	1	1	0	22.19	0.2625	3.5	66.8171875	3.5	15.575	0	15.575	0	245	245	2.8	2.8	0	0	0	0	0	3.5	7	10.5
156	0	24.43	0	17.5	0.385	0	15.456	0	15.456	0	5.25	5.25	7	7	0	0	0	14	0	5.25	3.5	8.75	0	0	0	1	1	0	31.78	0	0	6.803125	0	3.92	0	3.92	0	0	0	0	0	0	0	0	15.75	0	3.5	3.5	7
166	0	10.08	0	1.75	6.453125	0	7.8155	0	7.8155	0	2800	2800	0	0	0	0	0	14	4.375	0	3.5	3.5	0	0	0	1	1	0	29.12	0	0	3.530625	0	8.75	0	8.75	0	2107	2107	0	0	0	0	0	19.25	0	0	0	0
169	0	20.37	0	0	3.791520833	0.4375	7.0245	0	7.0245	0	840	840	0	0	0	0	0	5.25	0	2.8	1.75	4.55	0	5.6	0	1	1	0	13.23	0	0	1.361111111	0.583333333	4.949	0	4.949	0	350	350	0	0	0	0	0	14	0	0	0	0
172	0	27.93	0	0	8.96875	0	10.5	7	17.5	0	877.625	877.625	0	0	0	0	0	8.75	0	2.45	0	2.45	0	1.75	0	0	1	0	21.42	0	0	4.59375	0	4.8125	0	4.8125	0	706.125	706.125	2.8	2.8	0	0	0	9.1875	0	0	0	0
176	0	48.72	0	0	48.234375	0.7	9.1875	0	9.1875	0	455	455	0	0	0	0	0	5.25	0	0	0	0	0	2.625	0	1	1	0	8.47	0	0	2.296875	18.95833333	3.731	0	3.731	0	1925	1925	0	0	0	0	0	8.75	0	0	0	0
180	3.5	13.44	3.5	0	9.608375	15.75	6.265	0	6.265	0	700	700	0	0	0	0	0	0	0	0	0	0	0	2.1	0	0	1	0	20.3	0	0	8.1725	0.4375	4.2	0	4.2	0	525	525	2.8	2.8	0	0	0	12.25	0	0	0	0
195	10.5	1.12	0	0	1.09375	10.5	0	0	0	2.625	1050	1052.625	0	0	0	0	0	0	0	0	0	0	3.5	0	0	1	1	0	12.6	0	0	7.800625	0	10.5	0	10.5	2.625	2870	2872.625	1.4	1.4	0	0	0	5.25	0	0	0	0
199	0	24.5	0	0	3.28125	7.459375	9.1525	0	9.1525	0	2450	2450	0	0	0	0	0	3.5	0	1.75	5.81	7.56	0	2.19665272	0	0	1	0	25.83	0	7	8.75	7	9.625	0	9.625	0	420	420	0	0	0	0	0	10.5	0	0	1.75	1.75
201	0	36.12	0	0	8.325625	0	16.205	0	16.205	0	8.3125	8.3125	0	0	0	0	0	5.25	0	0	0	0	0	0	0	0	1	0	41.65	7	0	4.90875	0	10.3425	0	10.3425	1.05	1.05	2.1	0	0	0	0	0	13.125	0	0	3.5	3.5
203	0	37.8	0	4.375	9.305625	3.5	5.635	7	12.635	0	10.9375	10.9375	0	0	0	0	0	12.81	0	6.125	0	6.125	0	0	2.625	0	1	0	45.85	0	0	10.4409375	0	6.405	0	6.405	0	11.55	11.55	0	0	0	0	0	3.5	0	0	0	0
205	0	22.68	0.7	0	3.0625	0	13.685	0	13.685	3.5	535.5	539	3.5	7	0	3.5	0	1.75	0	12.6	3.85	16.45	0	0	0	0	1	0	31.15	0	0	7.728875	7	11.375	0	11.375	0	1583.75	1583.75	0	0	0	0	0	3.5	0	0	1.75	1.75
207	0	29.4	0	0	27.4526875	1.75	15.2425	0	15.2425	0	3080	3080	8.4	8.4	0	0	0	5.81	1.75	3.5	2.625	6.125	3.5	0	0	1	1	0	30.66	0	0	11.3736875	0	4.025	0	4.025	0	2277.625	2277.625	0	0	0	0	0	14	3.5	8.75	0	8.75
208	0	37.87	0	0	13.125	0	14	0	14	0	530.25	530.25	2.1	2.1	0	0	0	14	0	14.35	0	14.35	0	0	0	0	1	0	43.12	0	0	1.96875	0	11.9	0	11.9	0	2.625	2.625	3.5	3.5	0	0	0	14.875	0	1.75	0	1.75
209	0	13.44	0	3.5	4.8671875	0	11.025	0	11.025	0	8.8375	8.8375	0	0	0	0	0	8.75	0	8.75	1.75	10.5	0	0	0	0	1	0	36.68	0	0	10.05841667	0	1.603	0	1.603	0	4.55	4.55	3.5	3.5	0	0	0	12.25	0	10.5	0	10.5
214	0	25.34	0	0	3.3630625	0	4.809	3.5	8.309	0	2205	2205	0	0	0	0	0	4.375	0	4.55	0.56	5.11	0	0	0	1	1	0	14.28	0	0	3.222625	5.25	7.175	0	7.175	0	1998.5	1998.5	0	0	0	0	0	7	0	0	0	0
215	0	34.79	0	7	5.9058125	3.5	8.0185	7	15.0185	5.25	6.3	11.55	0	0	0	0	0	3.5	0	3.5	6.125	9.625	0	5.25	0	1	1	0	30.415	0	0	4.8125	0	9.205	0	9.205	2.625	3.5	6.125	2.8	2.8	0	0	0	10.5	0	0	0	0
216	0	10.99	0	0	7.0546875	7	3.6225	0	3.6225	12.25	0	12.25	0	0	0	0	0	2.1875	0	7	1.75	8.75	0	0	0	1	1	0	20.44	0	0	11.025	0	1.75	0	1.75	0	3.5	3.5	0	0	0	0	0	7	0	0	0	0
220	0	29.75	0	1.75	14.65625	0	7.875	0	7.875	0	2345	2345	0	0	0	0	0	8.75	1.75	0	2.1	2.1	0	0	0	0	1	0	21.98	0	0	1.747083333	0	4.8125	0	4.8125	0	1750	1750	0	0	0	0	0	7	0	0	0	0
240	0	9.03	0	4.935	3.3035625	0	12.39	0	12.39	0	3291.75	3291.75	0	0	0	0	0	0	5.716666667	0.35	3.5	3.85	0	5.25	0	0	1	0	23.7825	0	0.875	2.6544875	0	7.8225	0	7.8225	0	3155.6	3155.6	0	0	0	0	0	2.625	0	1.75	1.456	3.206
243	0	4.2168	0	0	0.151375	0	0.875	0	0.875	0	0	0	0	0	0	0	0	0	0	0	0	0	0	0.875	0	1	1	0	19.53	3.7625	0	2.03875	3.5	5.0575	0	5.0575	0	420	420	0	0	0	0	0	2.625	0	0	0	0
248	7	38.92	17.5	0	9.7825	3.5	6.685	7	13.685	3.5	2905	2908.5	0	0	0	0	0	0.875	0	0	0	0	0	1.75	0	1	1	0	34.02	0	0	9.296875	0	3.5	0	3.5	0	1365	1365	0	0	0	0	0	12.25	0	2.1	5.25	7.35
261	0	30.17	0	3.5	9.84375	7	7	0	7	0	526.05	526.05	0	0	0	0	0	6.125	0	0	0	0	0	0	0	0	1	0	30.73	0	0	7.65625	1.96875	7	0	7	0	1750	1750	1.4	1.4	0	0	0	8.75	0	0	7	7
263	0	27.44	0	0	7.875	14	2.156	0	2.156	0	533.75	533.75	0	0	0	0	0	1.75	0	5.6	0	5.6	0	0	0	0	1	0	34.37	0	0	6.7025	0	3.4825	0	3.4825	0	630	630	0	0	0	0	0	7	7	3.5	0	3.5
267	0	42.7	0	0	42.2485	0	1.435	0	1.435	0	7	7	0	0	0	0	0	5.25	0	0	0	0	0	1.05	0	0	1	0	19.18	3.5	2.625	5.25	0	3.5	0	3.5	0	704.375	704.375	0	0	0	0	0	5.25	0	0	0	0
276	0	47.67	0	0	17.4269375	0	10.5	0	10.5	0	10.85	10.85	0	0	0	0	0	3.206	0.875	8.75	0	8.75	0	0	0	0	1	0	39.13	0	0	4.41875	0	9.345	0	9.345	3.5	708.575	712.075	1.4	1.4	0	0	0	5.6875	0	5.25	1.225	6.475
278	0	24.64	0	0	12.3375	0	5.075	0	5.075	0	17.15	17.15	0	0	0	0	0	14	0	0	0	0	0	0	0	1	1	0	78.89	0	0	59.171875	0	3.9375	0	3.9375	0	5.775	5.775	0	3.5	0	3.5	0	0	1.3125	0	0	0
283	0	9.8875	0	1.75	4.6484375	0	3.885	0	3.885	0	530.25	530.25	0	0	0	0	0	3.5	0	3.5	0	3.5	17.5	0	0	1	1	0	16.94	0	3.5	6.5821875	0.7175	10.9375	0	10.9375	1.75	1232	1233.75	2.1	2.1	0	0	0	12.25	1.75	1.75	1.75	3.5
292	0	23.24	0	0	1.05	0	3.85	0	3.85	0	13.125	13.125	0	0	0	0	0	15.75	0	0	0	0	0	6.125	7	1	1	0	29.19	0	0	4.9328125	3.01875	8.68	0	8.68	0	1229.375	1229.375	0	1.05	0	1.05	0	15.75	0	0	0	0
306	0	23.38	0	0	6.0991875	0	3.304	0	3.304	0	4.725	4.725	0	0	0	0	0	1.75	0	0	0	0	0	0	0	0	1	0	25.48	0	0	4.4734375	0	5.278	0	5.278	0	914.55	914.55	0	0	0	0	0	1.75	0	0	0	0
307	0	22.26	0.7	10.5	1.5806875	0	13.2475	0	13.2475	0	2712.5	2712.5	7	7	0	0	0	2.31	0	0	3.5	3.5	0	0	0	0	1	0	21.7	0.175	0.972222222	10.976875	0	3.9375	0	3.9375	0	429.625	429.625	3.5	3.5	0	0	5.25	7	0	1.75	4.025	5.775
310	0	25.13	0	3.5	11.8741875	0	4.8125	0	4.8125	0	0	0	0	0	0	0	0	0.875	0	0	0	0	0	0.875	0	0	1	0	20.23	0	0	1.8046875	0	1.995	0	1.995	0	595	595	0	0	0	0	0	0.875	0	0	0	0
317	3.5	25.585	7	0	5.46875	4.15625	6.125	1.75	7.875	0	4550	4550	0	0	0	0	0	7	0.875	0	0	0	0	0	0.875	1	1	0	24.43	0	1.75	15.675625	5.6875	7.1855	1.75	8.9355	0	1927.625	1927.625	0	0	0	0	0	8.75	0	10.5	1.75	12.25
321	0	22.82	0	0	3.0625	0	10.0625	0	10.0625	0	1680	1680	0	0	0	0	0	0	0	0	3.5	3.5	0	0	0	1	1	0	15.75	0	0	6.9825	14.4375	3.304	0	3.304	0	2806.125	2806.125	0	0	0	0	0	1.75	1.345581285	0	1.75	1.75
324	0	17.08	0	1.141	10.9160625	6.706875	5.971	0	5.971	0	1050	1050	0	0	0	0	0	4.375	0	0	3.85	3.85	0	0	1.12	0	1	0	7.735	0	0	3.964625	0	2.205	0	2.205	0	0	0	0	0	0	0	0	0	0	0	0	0
339	0	15.365	0	5.25	8.124375	3.5	4.557	3.5	8.057	0	1050	1050	0	0	0	0	0	5.25	0	0.231	0	0.231	0	6.125	5.25	1	1	0	21.5684	0	0	8.859375	7	4.9175	0	4.9175	0	1400	1400	0	0	0	0	0	14	0	0	0	0
349	0	20.16	0	1.75	6.9475	0	9.275	0	9.275	0	5337.5	5337.5	0	0	0	0	0	1.75	0	0	0	0	0	5.25	0	0	1	0	46.2	21	0	38.31625	21	6.685	0	6.685	0	2100	2100	0	0	0	0	0	1.75	0	0	0	0
352	0	18.41	0	0	7.142625	0	9.5725	0	9.5725	0	9.625	9.625	0	0	0	0	0	7.875	1.75	0	7	7	1.75	0	0	1	1	0	24.71	7.7	0	2.9640625	3.5	4.445	0	4.445	0	433.125	433.125	0	0	0	0	0	15.75	0	0	5.25	5.25
360	0	20.79	0	0	13.1324375	0	10.3075	0	10.3075	0	2102.625	2102.625	0	0	0	0	0	0	3.5	2.1	0	2.1	0	0	0	0	1	0	24.92	0	0	8.11125	3.5	6.265	0	6.265	0	2415	2415	0	0	0	0	0	8.75	0	0	0	0
361	0	26.18	0	0	1.866375	0	5.0575	1.75	6.8075	0	1930.25	1930.25	3.5	3.5	0	0	0	5.25	0	0	3.5	3.5	0	0	0	0	1	0	15.96	0.7	0	11.606875	0.291666667	9.1875	1.75	10.9375	0	1575	1575	1.75	1.75	0	0	0	17.5	0	0	0	0
365	0	12.25	0	1.75	1.246875	9.625	2.478	0	2.478	0	1050	1050	0	0	0	0	0	0	0	3.5	0	3.5	0	6.125	0	0	1	0	13.965	0	0	4.160625	4.00925	3.619	0	3.619	2.625	0	2.625	0	0	0	0	0	1.75	0	0	4.025	4.025
366	0	21.42	0	0	9.09125	0	6.1775	0	6.1775	0	2457.875	2457.875	0	0	0	0	0	8.75	0	0	0	0	0	1.3125	0	1	1	0	24.43	0	0	6.5625	0	11.2875	0.35	11.6375	0	883.75	883.75	0	0	0	0	0	7	0.4375	8.75	0	8.75
369	0	20.58	0	3.5	8.47	0	5.32	0	5.32	0	2809.1	2809.1	0	0	0	0	0	10.5	0	1.75	0	1.75	0	0	0	0	1	0	22.75	3.5	0	12.45125	0	12.04	0	12.04	0	8.75	8.75	0	0	0	0	0	1.75	3.5	7	1.75	8.75
371	0	31.15	0	0	3.45625	0	3.262	0	3.262	0	1400	1400	0	0	0	0	0	4.375	5.25	0	0	0	0	10.08995816	0	1	1	0	34.02	0	0	8.321875	0.583333333	4.13	0	4.13	0	1050	1050	0	4.375	0	4.375	0	10.5	0	5.6	0	5.6
373	7	23.94	0	0	13.269375	0	6.181	3.5	9.681	0	1319.5	1319.5	0	0	0	0	0	1.75	0	6.335	0	6.335	0	0	0	0	1	0	27.16	0	0	4.440625	0.4375	3.1675	0	3.1675	0	5.25	5.25	0	0	0	0	0	12.25	0	0	0.875	0.875
374	0	21.98	0	3.5	1.3400625	0	3.7415	0	3.7415	0	7.0875	7.0875	0	0	0	0	0	7	0	0	1.75	1.75	0	1.75	0	1	1	0	23.1	0	0	5.802083333	0	1.54	0	1.54	0	2.1	2.1	0	0	0	0	0	5.25	0	0	0	0
375	0	27.02	0	0	6.5625	7	4.8125	0	4.8125	0	2737	2737	0	0	0	0	0	5.25	0	0	0	0	0	0	1.75	1	1	0	36.47	0	0	5.53875	3.5	8.295	0	8.295	0	1579.725	1579.725	0	0	0	0	0	10.5	0	0	0	0
380	0	30.38	0	8.75	6.5625	0	4.8475	0	4.8475	0	2632	2632	0	0	0	0	0	5.25	3.5	5.25	0	5.25	0	4.375	0	1	1	0	54.32	0	0	7.9296875	0	4.83	0	4.83	0	3677.625	3677.625	0	0	0	0	0	14	0	0	0	0
385	7.98	3.99	0	0	10.871875	0	5.985	0	5.985	0	735	735	0	0	0	0	0	5.25	0	0	0	0	0	0	0	1	1	0	14.7	0	0	5.25	8.96875	1.75	3.5	5.25	0	946.75	946.75	0	0	0	0	0	3.5	0	0	0	0
389	0	31.92	0	0	5.5050625	7.56	1.9285	0	1.9285	3.5	1055.775	1059.275	0	0	0	0	0	14	0	2.8	0	2.8	0	0	6.72	0	1	0	26.32	0	0	3.78875	8.859375	3.15	0	3.15	0	991.55	991.55	0	0	0	0	0	8.3125	0	0	0	0
397	1.75	41.37	0	0	14.1579375	1.96875	10.5	7	17.5	0	1234.625	1234.625	0	0	0	0	0	3.5	1.75	0	0	0	0	2.19665272	0	1	1	0	20.44	0	0	3.4925625	0.583333333	6.125	0	6.125	0	15.75	15.75	0	0	0	0	0	5.25	0	0	0	0
398	0	42	0	0	11.1348125	0	14.4375	7	21.4375	3.5	3360	3363.5	0	0	0	0	0	8.75	0	5.25	3.5	8.75	0	5.25	0	0	1	7	57.1984	0	0	3.015833333	0.4375	11.4975	10.5	21.9975	5.25	1575	1580.25	0	0	0	0	0	8.75	30	0	12.25	12.25
404	0	37.94	7	3.5	45.5875	12.775	11.06	0	11.06	0	736.05	736.05	0	0	0	0	0	7	0	0	0	0	0	0	35	0	1	0	16.66	0	0	2.6628875	0	7.7665	0	7.7665	0	1995	1995	0	0	0	0	0	5.25	0	0	0	0
405	0	0	0	0	3.71875	7	4.375	0	4.375	0	0	0	3.5	3.5	0	0	0	22.75	0	0	0	0	0	3.5	0	0	1	0	20.44	3.5	0	2.40625	0	1.75	0	1.75	7	525	532	0	0	0	0	0	8.75	0	0	0	0
406	0	17.92	0	0	11.59375	0	10.4125	0	10.4125	0	7.875	7.875	0	0	0	0	0	12.25	0	0	0	0	0	0	0	0	1	NA	NA	NA	NA	NA	NA	NA	NA	NA	NA	NA	NA	NA	NA	NA	NA	NA	NA	NA	NA	NA	NA
407	0	14.84	0	2.905	3.1609375	0	8.8725	0	8.8725	0	1699.6875	1699.6875	0	0	0	0	0	12.25	1.75	0	0	0	0	0	0	0	1	0	43.295	0	0	14.6181875	7	14	0	14	0	1232.175	1232.175	0	0	0	0	0	7	0	0	0	0
409	1.75	7.175	0	0	6.8228125	0.4375	0.581	0.1435	0.7245	0	2030	2030	0	0	0	0	0	7	0	0	3.5	3.5	0	7	0	1	1	0	16.24	0	0	3.730125	0	12.81	0	12.81	0	420	420	0	0	0	0	0	12.831	0	0	0	0
412	0	19.67	5.25	0	29.5159375	1.75	5.2325	0	5.2325	0	13.125	13.125	0	0	0	0	0	10.5	0	0.875	0	0.875	0	0.875	0	0	1	NA	NA	NA	NA	NA	NA	NA	NA	NA	NA	NA	NA	NA	NA	NA	NA	NA	NA	NA	NA	NA	NA
414	0	20.58	5.25	0	9.1875	0	3.556	0	3.556	0	1575	1575	0	0	0	0	0	8.75	0	2.1	0	2.1	0	0	0	1	1	0	22.96	0	0	5.6371875	0	2.205	0	2.205	0	424.375	424.375	0	0	0	0	0	7	0	0	7	7
420	0	22.4	0	0	16.0671875	0.7875	4.7845	0	4.7845	1.925	210	211.925	0	0	0	0	0	3.5	1.75	0	1.75	1.75	0	1.05	0	0	1	0	16.8	0	7	10.880625	0	2.485	0	2.485	0	1260	1260	0	0	0	0	0	2.625	0	3.3845	0	3.3845
434	0	34.16	3.5	3.5	8.2385625	0	14.875	0	14.875	0	10.5	10.5	3.5	3.5	0	0	0	7.875	0	7	0	7	5.25	0	0	0	1	0	36.54	0	0	9.54625	0	8.1375	0	8.1375	0	1583.75	1583.75	0	0	0	0	0	7	0	7.4375	0	7.4375
444	0	29.19	0	0	7.4375	0	6.7375	0	6.7375	0	1400	1400	0	0	0	0	0	2.625	0	0	7	7	0	4.375	0	0	1	0	22.68	0	0	7.984375	3.5	5.25	0	5.25	0	875	875	0	0	0	0	0	10.5	0	12.25	0	12.25
460	0	22.96	0	0	12.578125	3.5	7.6125	0	7.6125	2.625	2.1875	4.8125	0	0	0	0	0	0	0	0.35	0	0.35	0	2.1875	0	0	1	0	25.69	0	0	4.41	3.5	8.015	0	8.015	7	534.625	541.625	0	0	0	0	0	12.25	0	0	0	0
461	0	30.17	0	0	8.3125	0	7.84	0	7.84	0	3.85	3.85	0	0	0	0	0	15.75	0	4.55	0	4.55	0	0	0	1	1	0	48.3	0	0	11.20145833	0	5.355	0	5.355	0	8.75	8.75	0	0	0	0	0	8.75	0	1.05	0	1.05
467	0	32.13	0	0	1.456875	0	9.45	0	9.45	0	2100	2100	0	0	0	0	0	5.25	0	0	1.75	1.75	0	0	0	0	1	0	39.9	0	0	9.191875	0	5.25	0	5.25	0	3325	3325	0	0	0	0	0	14.875	0	0	0	0
480	0	20.405	0	5.25	9.3235625	0	5.32	3.5	8.82	0	526.05	526.05	2.8	2.8	0	0	0	1.75	0.875	2.45	0	2.45	0	0	0	1	1	1.75	23.8084	0	0	8.93375	0	8.17845	0.875	9.05345	0	2.625	2.625	0	0	0	0	350	1.75	0	0	5.25	5.25
482	0	22.68	0	0	2.625	14	4.34	0	4.34	0	1580.25	1580.25	0	0	0	0	0	0.875	0	0	0	0	7	0	0	1	1	0	27.51	0	0	4.375	0	5.0925	0	5.0925	0	967.3125	967.3125	1.75	1.75	0	0	0	3.5	0	3.5	0	3.5
483	0	19.46	0	1.75	15.7745	0	10.983	0	10.983	0	1225	1225	0	0	0	0	0	7	0	2.45	1.75	4.2	0	0	0	0	1	0	33.1884	0	0	3.542291667	0	9.4325	0	9.4325	0	1225	1225	3.5	3.5	0	0	0	5.25	0	3.85	0	3.85
484	0	24.36	0	3.5	15.96875	0	2.163	3.5	5.663	0	530.25	530.25	0	0	0	0	0	7	0	0	0	0	0	4.375	3.5	1	1	0	11.2	1.4	0	6.78125	1.166666667	4.5675	0	4.5675	0	529.9	529.9	0	0	0	0	0	18.375	0	0	0	0
491	0	19.18	0	0	9.078125	0	0.84	0	0.84	0	704.55	704.55	0	0	0	0	0	4.06	0	3.5	0	3.5	0	0	3.5	0	1	0	23.94	0	0	3.89375	0.583333333	3.71	0	3.71	0	1752.625	1752.625	2.8	2.8	0	0	0	8.75	0	3.5	3.5	7
492	5.25	31.64	0	0	4.330375	0	4.641	0	4.641	0	2104.375	2104.375	0	0	0	0	0	7	0	0	8.75	8.75	0	0	0	1	1	10.5	49.42	0	0	4.3203125	0	3.0625	0	3.0625	0	473.55	473.55	0	0	0	0	0	0.875	0	0	0	0
493	0	35.14	0	3.5	10.5	3.5	9.625	2.205	11.83	0	7	7	0	0	0	0	0	19.25	0	0	3.5	3.5	0	3.5	0	0	1	0	11.76	0	0	11.557	1.020833333	8.6625	0	8.6625	0	3.5	3.5	0	0	0	0	0	7	0	0	1.75	1.75
494	0	21.42	0	0	6.05325	0	3.9025	0	3.9025	0	2275	2275	0	0	0	0	0	14	0	0	0	0	0	0	0	0	1	0	24.92	0	3.5	3.171875	0	3.3425	0	3.3425	0	1820	1820	0	0	0	0	0	5.25	0	0	0	0
496	0	43.68	3.5	0	4.265625	7	9.65125	0	9.65125	0	2115.75	2115.75	0	0	0	0	0	1.75	1.75	0	0	0	1.75	0	0	1	1	0	48.86	0	0	9.066458333	0	6.113345	0	6.113345	0	1582	1582	0	0	0	0	0	7	0	3.5	0.875	4.375
499	0	25.2	7	1.75	10.5791875	0	12.831	0	12.831	0	707	707	0	0	0	0	0	10.5	0	0	0	0	0	3.5	0	0	1	0	22.68	0	1.75	5.29375	0.4375	6.8425	0	6.8425	0	8.75	8.75	0	0	0	0	0	15.75	0	0	0	0
503	0	21.63	0	1.75	27.859125	7.875	10.787	0	10.787	0	3575.25	3575.25	0	0	0	0	0	8.75	0	3.5	0	3.5	0	0	0	0	1	0	41.405	0	0	5.161041667	0.875	8.652	0	8.652	0	1964.375	1964.375	0	0	0	0	0	2.905	0	1.89	0	1.89
505	0	18.095	0	1.75	6.87225	0.875	4.62	0	4.62	0	2.625	2.625	0	0	0	0	0	5.25	0	0.581	0	0.581	0	0	2.625	1	1	0	18.1034	0	0	3.9375	14	3.9655	0	3.9655	0	526.75	526.75	3.5	3.5	0	0	0	1.75	0	0	0	0
510	0	15.19	0	0	9.0540625	0	6.2475	0	6.2475	0	913.5	913.5	0	0	0	0	0	6.125	0	1.75	1.75	3.5	0	0	0	0	1	0	12.95	0	0	7.765625	0	2.625	0	2.625	0	457.275	457.275	0	0	0	0	0	3.5	0	0	0	0
512	0	11.095	0	0	13.960625	0.175	10.64	0	10.64	0	8.75	8.75	0	0	0	0	0	14.875	0	0	0	0	0	0	0	1	1	0	15.47	0	7	7.0875	1.254166667	1.925	0	1.925	0	2.625	2.625	0	0	0	0	0	7	0	3.5	0	3.5
522	0	21.1568	0	6.125	4.33825	0	13.65	3.0625	16.7125	0	2453.5	2453.5	0	0	0	0	0	0	0	0.112	1.05	1.162	0	0	0	0	1	0	29.015	0	0	4.54125	0	3.08	0	3.08	0	1052.625	1052.625	4.2	11.2	0	7	0	0.875	0	0	0.7875	0.7875
525	0	20.72	0	0	4.703125	0	4.2	0	4.2	2.275	4.55	6.825	0	0	0	0	0	7	0	3.5	0	3.5	10.5	0	0	0	1	0	33.67	0	0	11.99770833	2.1875	9.1875	3.5	12.6875	0	706.125	706.125	1.4	1.4	0	0	0	7	0	0	8.225	8.225
531	0	25.62	0	0	9.814	10.5	5.95	0	5.95	0	532	532	0	0	0	0	0	2.1875	0	0	0	0	0	0	0	0	1	0	20.58	0	0	10.3775	0	8.3125	0	8.3125	0	353.5	353.5	0	0	0	0	0	7	0	0	0	0
537	2.24	17.57	7	0	13.561625	0	5.467	0	5.467	0	528.5	528.5	0	0	0	0	0	1.75	0	0	0	0	0	0	0	1	1	0	42.56	11.9	0	7.258125	0	2.905	0	2.905	0	539	539	3.5	3.5	0	0	0	5.25	0	3.5	0	3.5
542	0	24.92	0	0	5.802125	0	3.486	0	3.486	0	700	700	0	7	0	7	0	11.375	0	0	3.5	3.5	0	1.75	0	1	1	0	26.565	0	0	0.23625	3.5	4.95845	0	4.95845	0	530.25	530.25	1.4	1.4	0	0	0	7	0	0	3.5	3.5
556	0	8.435	0	1.75	3.828125	7	2.7685	0	2.7685	0	254.625	254.625	0	3.5	0	3.5	0	5.25	0	0	0	0	0	0	0	1	1	0	24.15	0	8.75	8.295	0	4.515	0	4.515	0	5.775	5.775	3.5	3.5	0	0	0	5.6875	0	15.05	3.5	18.55
557	0	15.75	0	0	12.152875	10.71875	6.0305	2.31	8.3405	0	1925	1925	0	0	0	0	0	14	0	0	0	0	0	0	1.75	1	1	0	36.96	0	0	8.019375	0	4.06	1.75	5.81	0	3150	3150	2.8	2.8	0	0	0	7.875	0	3.5	0	3.5
563	0	21.56	0	3.5	10.4278125	0	4.1755	0	4.1755	0	3.85	3.85	3.5	3.5	0	0	0	7	0	3.5	0	3.5	0	0	0	1	1	0	45.92	7	1.75	7.340625	0	2.975	1.75	4.725	0	982.625	982.625	0	0	0	0	0	5.25	0	0	0	0
566	0	29.68	0	0	11.3141875	7.21875	3.2025	7	10.2025	0	1578.5	1578.5	0	0	0	0	0	7	0	0	0	0	0	0	0	0	1	0	33.39	0	0	6.37875	1.75	5.705	0	5.705	0	530.25	530.25	3.5	3.5	0	0	0	10.5	0	8.75	0	8.75
567	0	12.46	0	0	3.59975	0	5.6875	0	5.6875	0	1057.875	1057.875	0	0	0	0	0	7	0	3.5	0	3.5	0	0	0.875	0	1	0	13.44	0	0	3.833229167	0	2.17	0	2.17	0	1272.25	1272.25	0	0	0	0	0	10.5	0	7	0	7
568	7	24.43	1.4	0	13.846875	0	5.3095	0	5.3095	0	535.5	535.5	0	0	0	0	0	3.5	17.5	0	0	0	0	1.75	0	1	1	0	27.09	3.5	0	5.534375	0.583333333	4.06	0	4.06	2.625	541.625	544.25	0	0	0	0	0	3.5	0	0	0	0
592	0	16.94	0	3.5	5.753125	4.375	5.425	0	5.425	7.875	622.125	630	0	0	0	0	0	5.25	0	1.75	0	1.75	0	10.5	10.5	1	1	0	22.19	0	0	11.62729167	0	11.522	0	11.522	3.5	3675	3678.5	0	0	0	0	0	12.25	0	0	2.975	2.975
594	0	25.13	0	3.5	7	7	7.7875	0	7.7875	0	24.675	24.675	0	0	0	0	0	7	0	0	0	0	0	0.875	0	1	1	0	23.17	0	0	4.011875	0	5.81	0	5.81	0	533.4	533.4	0	0	0	0	0	5.25	0	5.25	0	5.25
597	0	25.62	0	0	2.078125	0	15.4	0	15.4	0	1409.625	1409.625	0	0	0	0	0	8.75	0	0	0	0	0	0	0	0	1	0	37.38	0	0	10.9375	0	5.39595	0	5.39595	0	221.375	221.375	1.4	1.4	0	0	0	12.25	0	0	14	14
603	12.25	9.94	3.5	3.5	2.3515625	10.7625	4.62	0	4.62	0	2.275	2.275	0	0	0	0	0	3.5	0	3.5	0	3.5	0	3.5	0	0	1	0	207.095	4.2	10.5	7.49	3.5	6.405	0	6.405	0.875	702.625	703.5	3.5	3.5	0	0	0	5.25	0	0	0	0
605	0	15.68	0	1.75	5.6940625	0	2.7685	0	2.7685	0	1050	1050	0	0	0	0	0	1.75	0	0	0	0	0	0	0	1	1	0	53.865	0	0	3.208479167	0	2.905	0	2.905	0	2625	2625	3.5	3.5	0	0	0	7	0	3.5	3.5	7
611	0	16.17	0	1.75	5.25	1.75	7.4375	0	7.4375	0	700	700	0	1.75	0	1.75	0	12.25	0	0	2.45	2.45	0	0	0	0	1	0	29.19	0	0	4.921875	11.66666667	1.7675	0	1.7675	0	3150	3150	4.2	4.2	0	0	0	5.25	0	0	0	0
625	0	20.51	0	0	13.8411875	0	10.185	0	10.185	0	1400	1400	0	0	0	0	0	8.75	0	0	0	0	0	0	3.5	1	1	0	31.92	0	1.75	11.510625	0	3.955	0.875	4.83	0	2100	2100	0	0	0	0	0	1.75	0	0	0	0
627	0	34.02	0	1.75	9.870875	0	7.1435	0	7.1435	0	7	7	0	0	0	0	0	24.0625	0	0	1.75	1.75	0	3.9375	0	1	1	0	36.82	7	0	11.799375	0	5.1625	0	5.1625	0	1055.25	1055.25	0	0	0	0	0	21	0	0	0	0
634	0	31.22	0	0	0.875	0	3.2725	0	3.2725	0	4.2	4.2	0	0	0	0	0	14	0	5.25	0	5.25	0	0	0	0	1	0	32.9	0	0	8.841875	0	9.1875	0	9.1875	0	916.125	916.125	0	0	0	0	0	3.5	0	0	0.7	0.7
639	0	18.97	0	3.5	8.2385625	0	3.1605	0	3.1605	0	1055.25	1055.25	0	3.5	0	3.5	0	7	0	1.75	0	1.75	0	0	0	0	1	0	17.22	0	0	11.984375	0	3.255	1.75	5.005	0	530.25	530.25	3.5	3.5	0	0	0	7	0	1.225	0	1.225
640	0	20.02	0	0.233333333	9.1875	0.21875	12.25	0	12.25	0	910	910	0	0	0	0	0	0.8715	0.4375	0	0	0	0	3.5	0	1	1	7	27.09	0	3.5	3.9025	5.25	2.275	0	2.275	0	910	910	0	0	0	0	0	7.28	0	3.15	0	3.15
641	0	27.16	0	0	10.7625	0	2.0405	0	2.0405	0	3508.75	3508.75	0	0	0	0	0	7	0	3.5	1.75	5.25	3.5	0	0	1	1	0	26.18	0	0	3.524791667	0	3.85	0	3.85	0	537.25	537.25	0	0	0	0	0	8.75	0	0	0	0
642	0	30.31	0	0	6.307	0	7.084	0	7.084	0	5.25	5.25	0	0	0	0	0	8.75	0	0	0	0	0	3.5	0	0	1	0	35.84	7	0	7.744114583	0	6.545	0	6.545	0	529.375	529.375	0	0	0	0	0	12.25	0	5.95	1.75	7.7
644	7	31.92	0	0	0.4375	0	8.26	0	8.26	3.5	0	3.5	0	0	0	0	0	7.9975	0	0	1.75	1.75	0	8.75	0	0	1	0	20.58	0	0	3.85	0	4.2	0	4.2	0	4.9	4.9	0	0	0	0	0	7	0	0	7	7
645	0	2.24	0	0	0.4375	0	2.5375	0	2.5375	0	4.375	4.375	0	0	0	0	0	1.75	1.75	1.75	0	1.75	0	0	0	1	1	0	32.13	0	0	12.333125	7.4375	7	0	7	0	1963.5	1963.5	1.4	1.4	0	0	0	8.75	0	0	3.5	3.5
649	0	30.17	0	0	9.5956875	0	12.3725	0	12.3725	0	2459.625	2459.625	0	0	0	0	0	5.25	0	5.25	0.875	6.125	5.25	3.5	0	0	1	0	27.16	0	0	6.934375	0	6.475	0	6.475	0	1336.65	1336.65	0	0	0	0	0	17.5	0	0	0	0
652	0	32.27	0	0	1.44375	0	7.105	0	7.105	0	7.875	7.875	0	0	0	0	0	40.25	0	3.5	7	10.5	0	0	0	1	1	0	28.21	0	0	9.209375	0	2.8175	0	2.8175	0	2.625	2.625	2.8	2.8	0	0	0	1.75	1.75	0	0	0
653	1.75	31.64	0	0	2.1875	0	3.43	0	3.43	0	1753.5	1753.5	0	0	0	0	0	24.5	0	10.5	0	10.5	0	5.25	1.75	1	1	0	21.42	0	0	9.31	0	5.075	0	5.075	0	1960	1960	0	0	0	0	0	10.5	0	0	2.45	2.45
667	1.75	25.34	1.75	8.75	4.59375	11.8125	4.725	0	4.725	0	527.625	527.625	0	0	0.875	0	0	12.25	0	0	0	0	0	1.75	0	1	1	0	34.16	0	0	7.786770833	0.4375	6.825	0	6.825	0	3.15	3.15	0	0	0	0	0	14	0	0	0	0
671	14	22.54	0	0	3.7625	7	4.956	0	4.956	4.375	534.625	539	0	0	0	0	0	5.95	0	0	0	0	0	0	7.875	1	1	0	24.92	0	0	4.491666667	0.5831	4.4625	0	4.4625	4.2	424.2	428.4	0	0	0	0	0	21	0	0	0	0
674	0	27.65	0	0	11.8125	0	8.75	0	8.75	0	6.125	6.125	0	0	0	0	0	14	0	3.5	0	3.5	0	0	1.75	0	1	0	36.82	0	0	13.04625	0.4375	6.53345	0	6.53345	0	705.25	705.25	0	0	0	0	0	10.5	0	0	5.775	5.775
678	0	15.75	0	3.733333333	4.895625	0	8.75	0	8.75	0	1750	1750	0	0	0	0	0	5.25	0	1.75	0	1.75	0	0	0	1	1	0	20.72	0	0	7.328125	0	7	0	7	0	2240	2240	0	0	0	0	0	1.75	0	5.25	3.5	8.75
680	3.5	22.19	0	0	10.1675	3.675	15.75	0.35	16.1	0	2106.125	2106.125	0	0	0	0	0	8.75	0	3.5	8.75	12.25	1.75	1.75	1.75	1	1	0	14.98	7	0	8.3125	0	0.875	0	0.875	2.275	529.025	531.3	0	0	0	0	0	8.75	0	0	0	0
681	5.25	80.059	3.5	0	85.3825	0	11.7705	2.73	14.5005	0	536.9	536.9	0	0	0	0	0	17.5	0	14.7	0	14.7	0	0	3.5	1	1	3.5	23.94	0	0	8.98625	0	4.935	0	4.935	0	0	0	0	0	525	0	0	7.875	0	0.875	3.15	4.025
682	0	9.835	0	0	11.1015625	0	2.625	0	2.625	2.625	1580.25	1582.875	0	0	0	0	0	1.75	0	0	10.5	10.5	0	1.75	0.875	0	1	0	3.99	0	0	0.546875	0	2.66	0	2.66	0	1.05	1.05	0	0	0	0	0	1.75	0	3.5	0	3.5
683	0	26.88	7	0	11.375	0	8.5925	0	8.5925	0	3.675	3.675	0	0	0	0	0	10.5	0	0	0	0	0	0	1.75	0	1	0	12.74	0	0	12.59635417	3.5	2.238845	0	2.238845	0	0	0	0	0	0	0	0	1.75	0	0	0	0
690	0	35.56	0	0	8.02025	0.4375	7.875	0	7.875	6.125	12.95	19.075	0	0	0	0	0	8.75	0	0	0	0	0	9.625	0	0	1	NA	NA	NA	NA	NA	NA	NA	NA	NA	NA	NA	NA	NA	NA	NA	NA	NA	NA	NA	NA	NA	NA
691	0	15.96	0	0	3.5	0	7.7875	0	7.7875	0	2810.5	2810.5	0	0	0	0	0	4.375	0	0	0	0	0	3.5	0	1	1	0	68.6	22.4	21	18.15625	14	2.23125	0	2.23125	0	1407.035	1407.035	0	0	0	0	0	21	8.75	24.5	0	24.5
692	14	8.96	0	0	7.328125	3.85	3.9375	0	3.9375	0	525	525	0	0	0	0	0	5.25	1.776465028	0	7	7	0	3.5	7	1	1	3.5	7	0	0	11.668125	3.5	1.75	0	1.75	0	0	0	0	0	0	0	0	7	0	0	0	0
696	0	17.885	3.5	0	22.61875	0	3.4615	0	3.4615	0	1050.0175	1050.0175	0	0	0	0	0	5.25	0	5.25	1.75	7	0	0	0	0	1	8.61	21.56	0	0	5.03671875	0	7.035	0	7.035	0	3152.625	3152.625	0	0	0	0	0	9.625	0	2.625	0	2.625
700	0	17.22	3.5	1.75	3.9738125	0	7.175	0	7.175	0	1403.5	1403.5	0	0	0	0	0	7	0	0	0	0	0	0	0	0	1	0	52.92	0	0	12.775	0	6.3875	0	6.3875	0	1509.025	1509.025	0	0	0	0	0	3.5	0	0	0	0
701	5.25	8.96	0	0	11.228875	0	6.37	0	6.37	0	1403.5	1403.5	0	3.5	0	3.5	0	3.5	3.5	3.5	0	3.5	5.25	0	0	1	1	0	47.95	7	0	13.3875	0	3.955	1.75	5.705	0	1928.5	1928.5	0	0	0	0	0	12.25	0	0	0	0
703	0	35.84	0	0	11.666375	0.13125	6.265	0	6.265	0	3255	3255	0	0	0	0	0	5.6875	0	0	0	0	0	0	0	1	1	0	13.72	0	0	5.527083333	0	1.75	0	1.75	0	700	700	0	3.5	0	3.5	0	5.81	0	0	0	0
704	0	14	0.875	0	5.25	0	6.6325	0	6.6325	3.5	805	808.5	0	0	0	0	0	3.5	0	0	0	0	0	10.5	0	1	1	3.5	9.345	0	0	1.305208333	0.4375	3.0625	0.4375	3.5	6.65	735	741.65	0	0	0	0	0	12.25	0	0	1.75	1.75
707	0	32.41	0.14	0	4.59375	0	8.225	0	8.225	0	350	350	0	0	0	0	0	8.75	0	3.5	1.75	5.25	0	0	0	1	1	7	27.16	0	0	5.85625	0	4.48	0	4.48	0	7	7	7	7	0	0	0	0	0	0	0	0
708	3.5	14.7	4.375	0	3.28125	0	5.9675	0	5.9675	0	2835	2835	0	3.5	0	3.5	0	0	0	0	0	0	0	0	0	1	1	0	37.73	0	0	35.984375	1.75	2.625	0	2.625	3.5	2975	2978.5	1.4	1.4	0	0	0	12.25	0	0	0	0
709	0	14	0	1.155	1.96875	0	7.49	0	7.49	0	9.625	9.625	0	0	0	0	0	3.206	0	0	0.875	0.875	0	6.125	0	1	1	0	15.96	0	0	2.8415625	0.4375	6.706	0	6.706	0	458.5	458.5	0	0	0	0	0	0	0	0	0	0
710	0	31.92	0	0	14	7	5.81	0	5.81	0	12.25	12.25	0	0	0	0	0	3.5	0	1.75	1.75	3.5	0	0	0	1	1	0	38.92	0	0	2.9553125	0	5.4656	1.166666667	6.632266667	0	1512.525	1512.525	0	0	0	0	0	15.75	0	0	0	0
711	0	37.94	0	0	2.7475	0	5.3725	0	5.3725	0	2627.625	2627.625	0	0	0	0	0	7	0	0	0	0	7	7.875	0	0	1	0	31.22	0	0	1.421875	0	5.25	0	5.25	0	1.75	1.75	3.5	3.5	0	0	0	3.5	0	3.5	0	3.5
713	0	35.98	0	0	7.153125	0	4.06	0	4.06	0	4200	4200	0	0	0	0	0	6.125	0	1.75	0	1.75	0	1.75	0	0	1	0	33.39	0	0	6.795833333	0	9.928333335	0	9.928333335	0	876.05	876.05	0	0	0	0	0	15.75	0	3.325	0	3.325
716	0	18.97	0	8.75	4.725	0	12.1625	0	12.1625	0	7.875	7.875	0	0	0	0	0	7	0	5.25	0	5.25	0	1.75	1.75	0	1	3.5	33.25	0	0	5.382708333	0.4375	2.36845	0	2.36845	0	462.875	462.875	0	0	0	0	0	3.5	0	0	2.8	2.8
719	0	29.68	0	0	13.960625	7	4.935	0	4.935	0	878.5	878.5	0	0	0	0	0	6.685	0	7	8.75	15.75	10.5	0	0	0	1	0	20.3	0	0	4.560208333	0	6.405	0	6.405	0	457.625	457.625	0	0	0	0	0	9.625	0	5.25	0	5.25
722	0	27.58	0	0	4.1125	7	2.2575	1.75	4.0075	0	526.05	526.05	0	0	0	0	0	7	0	0	0	0	0	1.75	0	1	1	0	22.47	0	0	4.375	0	7.4375	2.625	10.0625	0	1051.75	1051.75	1.4	5.775	0	4.375	0	5.25	0	0	3.5	3.5
725	0	19.46	0	1.75	1.75	0	1.68	0	1.68	0	948.5	948.5	0	0	0	0	0	10.5	0	0	0	0	0	0	0	1	1	0	22.19	0	0	13.453125	0	4.83	0	4.83	0	358.75	358.75	0	0	0	0	0	8.75	0	0	0	0
729	0	21.315	3.5	1.4	9.770833333	7	3.745	0	3.745	0	672	672	0	0	0	0	0	3.5	0	7	0	7	0	3.5	0	1	1	0	28.42	7	0	7.4921875	0	10.08	0	10.08	0	1750	1750	0	0	0	0	0	0	0	0	2.3345	2.3345
730	17.5	22.19	0	9.1875	9.78075	16.975	7.049	0	7.049	0	1750	1750	0	0	0	0	0	3.5	0	0	0	0	8.75	6.65	0	0	1	0	28.42	7	0	6.925625	17.9375	8.953	0	8.953	0	525	525	0	3.5	0	3.5	700	5.25	0.033081285	5.25	0	5.25
731	0	19.285	0	0	9.996875	0	6.895	0	6.895	0	701.75	701.75	0	0	0	0	0	12.25	0	0	0	0	0	1.75	0.875	0	1	0	20.23	0	0	6.16875	0.4375	5.285	0	5.285	0	525	525	0	0	0	0	0	7.875	0	7.35	1.75	9.1
732	0	28.42	0	0	10.644375	0	10.57	0	10.57	1.75	630	631.75	0	0	0	0	0	6.125	0	0	0	0	0	0	0	0	1	0	11.9	0	0	4.783854167	0	4.917833333	0	4.917833333	3.5	700	703.5	0	0	0	0	0	2.333333333	0	0	0.4375	0.4375
735	0	37.17	0	0	10.71875	4.2	5.25	0	5.25	14	2450	2464	0	0	0	0	0	8.75	0	0	0	0	0	7	0	0	1	0	21	0	0	6.3021875	0	5.3375	3.5	8.8375	0	3187.275	3187.275	0	0	0	0	0	7	0	3.5	0	3.5
737	3.5	7.49	0	0	5.9005625	0.4375	7.9975	0	7.9975	3.9375	0	3.9375	0	0	0	0	0	3.5	0.033081285	0	1.05	1.05	0	8.75	0	1	1	NA	NA	NA	NA	NA	NA	NA	NA	NA	NA	NA	NA	NA	NA	NA	NA	NA	NA	NA	NA	NA	NA
750	0	20.3	0	0	7.0546875	7.65625	6.559	0	6.559	0	4556.65	4556.65	0	0	0	0	0	7	5.467	0	0	0	0	1.75	0	0	1	0	24.64	0	0	4.00421875	0.21875	4.375	0	4.375	0	1999.725	1999.725	0	0	0	0	0	8.75	0	0	0	0
754	0	21.7	0	0	6.071625	0	8.9635	0	8.9635	0	212.625	212.625	0	0	0	0	0	2.625	0	0	3.5	3.5	0	2.1875	1.75	1	1	0	17.43	0	0	5.94125	0	3.0625	0	3.0625	0	912.275	912.275	0	0	0	0	0	3.5	0	0	0	0
756	0	5.74	0	1.75	2.078125	0	12.25	0.56	12.81	0	1925.525	1925.525	0	0	0	0	0	5.25	0	3.5	0	3.5	0	0	1.75	1	1	0	15.47	0	0	5.614583333	7	1.75	0	1.75	0	1575	1575	3.5	3.5	0	0	0	7	0	0	1.75	1.75
761	0	12.46	0	0	5.1769375	1.166666667	0	0	0	0	352.625	352.625	0	0	0	0	0	3.5	0	0	0	0	0	0	0	1	1	0	51.94	0	0	14.153125	0	4.9	0	4.9	0	2102.625	2102.625	0	0	0	0	0	22.75	0	0	1.75	1.75
763	0	3.36	0	0	6.4894375	0	2.625	0	2.625	0	840	840	0	0	0	0	0	5.25	0	0	0	0	0	0	0	1	1	0	15.68	7	0	4.15625	17.9375	4.83	0	4.83	0	1365	1365	0	0	0	0	0	1.75	0	1.75	0	1.75
765	0	18.4275	1.4	0.875	11.98925	0	5.7575	3.5	9.2575	0	1225	1225	3.5	3.5	0	0	0	4.375	0	14.875	0	14.875	0	0	0.56	1	1	3.5	26.32	0	0.4375	13.83333333	0	5.12505	0.4375	5.56255	0	563.5	563.5	0	3.5	0	3.5	0	7.875	0	0.581	0.56	1.141
766	0	27.3	0	0	5.25	10.5	0.4375	3.5	3.9375	0	1855	1855	0	0	0	0	0	7	0	7.35	0	7.35	0	3.5	0	0	1	0	12.39	0	0	5.578125	0	2.485	0.875	3.36	0	0	0	0	2.1875	0	2.1875	0	1.75	0	0	0	0
767	0	35.14	0	0	10.859625	15.75	8.869	3.5	12.369	0	1930.25	1930.25	0	0	0	0	0	3.5	3.5	7	5.25	12.25	0	1.610878661	0	1	1	0	29.12	0	3.5	8.523958333	0	5.11595	0	5.11595	0	427.525	427.525	0	0	0	0	0	8.75	0	0	1.575	1.575
768	0	15.47	0	1.75	6.34375	3.9375	4.375	0	4.375	0	0	0	0	0	0	0	0	3.9375	0	7	0	7	0	9.1875	0	1	1	0	16.59	0	0	14.875	21	3.955	0	3.955	0	530.25	530.25	2.1	2.1	0	0	700	3.5	0	0	3.5	3.5
771	0	35.7	0	0	11.221875	0.875	3.5875	0	3.5875	0	1225	1225	0	0	0	0	0	10.5	0	1.75	0	1.75	0	0	7	1	1	0	29.4	0	0	6.190625	0	5.95	0	5.95	0	1052.625	1052.625	0	0	0	0	0	3.5	0	0	0.875	0.875
775	0	8.96	0	0	3.5	0	1.12	0	1.12	0	6.3	6.3	0	0	0	0	0	3.5	0	0	0	0	0	0	0	0	1	0	22.54	0	0	4.010416667	0	6.72	0	6.72	0	703.15	703.15	0	0	0	0	0	3.5	0	0	0	0
780	0	21.875	0	0	9.734375	0	3.85	0	3.85	3.5	707.875	711.375	0	0	0	0	0	7	0	0	0	0	0	0	0	1	1	0	28.7	0	1.75	9.223958333	0	11.55	0	11.55	0	1750	1750	0	0	0	0	0	21	0	0	0	0
803	0	55.86	0	0	3.12375	1.75	29.75	0	29.75	0	0	0	0	0	0	0	0	7	0	3.5	5.25	8.75	0	3.5	0	1	1	0	64.82	0	0	17.5	7	7.30905	0	7.30905	0	701.75	701.75	2.8	2.8	0	0	0	19.25	0	0	8.75	8.75
806	3.5	20.44	0	0	0	0	1.75	0	1.75	0	210	210	0	0	0	0	0	14.875	0	0	3.5	3.5	0	0	0	0	1	0	35.21	0	0	9.40625	0	3.5	0	3.5	0	980	980	3.5	3.5	0	0	0	0	0	0	8.75	8.75
807	0	14.21	0	8.75	4.445	0	3.696	0	3.696	0	8.75	8.75	0	0	0	0	0	7	0	0	0	0	0	0	0	0	1	0	39.9	0	0	5.049479167	0	5.804166667	0	5.804166667	0	5.25	5.25	6.3	6.3	0	0	0	3.5	0	12.25	3.5	15.75
809	0	32.62	0	1.75	7.2988125	3.5	9.73	3.5	13.23	0	3155.425	3155.425	0	0	0	0	0	14	0	0	5.25	5.25	0	0	0	0	1	0	29.33	3.5	0	12.97916667	0	2.31	1.75	4.06	0	2245.6	2245.6	2.8	2.8	0	0	0	1.75	0	3.5	0	3.5
810	0	24.64	0	7	15.79375	0	11.55	0	11.55	0	810.25	810.25	0	0	0	0	0	15.75	0	0	0	0	0	0	0	1	1	0	15.68	0	0	10.54861111	0	3.820845	0	3.820845	0	1.75	1.75	0	0	0	0	0	15.75	0	0	7	7
817	0	39.27	0	1.1655	7.2944375	7.1505	5.0225	0	5.0225	0	910	910	0	0	0	0	0	5.25	0	0.35	3.5	3.85	0	0	0	0	1	0	44.17	7	3.5	3.325	0.4375	8.33	0	8.33	0	1260	1260	2.1	2.1	0	0	0	5.25	0	7	0	7
820	0	18.48	0	2.625	8.3125	3.71875	0.875	0	0.875	0	1225	1225	0	0	0	0	0	0	0	0	5.25	5.25	0	0	0	0	1	0	28.21	0	0	10.40229167	7	6.1075	7	13.1075	0	2905	2905	2.8	2.8	0	0	0	5.25	0	0	0	0
821	0	29.19	3.85	1.75	7.706125	0.875	8.288	0	8.288	0	1577.625	1577.625	3.5	12.25	0	8.75	0	14.875	0	0.35	0	0.35	0	0	0	1	1	0	37.8	0	0	18.025	4.9765625	4.865	0	4.865	7	876.75	883.75	3.5	3.5	0	0	0	3.5	0	7	0.7	7.7
823	3.5	28.77	0.7	1.75	1.3050625	0	5.0225	0	5.0225	0	1365	1365	0	0	0	0	0	8.75	0	0	0	0	0	7	0	0	1	NA	NA	NA	NA	NA	NA	NA	NA	NA	NA	NA	NA	NA	NA	NA	NA	NA	NA	NA	NA	NA	NA
831	1.75	24.43	0	0.21	4.62875	3.5	9.485	0.2905	9.7755	0	665	665	3.5	7	0	3.5	0	5.25	0	5.6	5.25	10.85	3.5	0	1.75	0	1	0	56.07	0	0	42.284375	0	3.8675	0	3.8675	0	2.625	2.625	1.68	1.68	0	0	0	3.5	0	0	0	0
832	0	18.83	0	5.25	8.822625	0	3.717	0	3.717	0	2380	2380	0	0	0	0	0	8.75	0	0.35	0	0.35	0	1.75	0	1	1	0	14.07	0	0	13.496875	0	7.145845	0	7.145845	0	709.625	709.625	2.1	2.1	0	0	0	3.5	0	1.75	1.75	3.5
833	0	38.92	0	0	7.205625	0	6.685	0	6.685	0	1232	1232	0	0	0	0	0	3.5	1.75	3.5	0	3.5	0	0	0	1	1	0	31.64	0	3.5	4.375	0	4.2175	0	4.2175	0	12.25	12.25	0	0	0	0	0	14	0	0	0	0
834	0	22.4	0	3.206	5.25	5.25	14.875	0	14.875	0	2067.8	2067.8	0	0	0	0	0	12.25	0	0	3.5	3.5	0	0	0	0	1	0	26.88	0	0	9.40625	0	4.3925	0	4.3925	0	3154.9	3154.9	0	0	0	0	0	14	0	0	0	0
835	0	21.315	0	0	1.421875	0	17.0625	0	17.0625	0	0	0	0	0	0	0	0	0	0	0	0	0	0	5.25	0	1	1	0	31.92	0	0	7.065625	0	5.5475	0	5.5475	0	0	0	3.5	3.5	0	0	0	0	0	0	0	0
837	0	21.63	0	5.25	3.74675	0	16.5655	0	16.5655	0	2100	2100	3.5	3.5	0	0	0	14	0	2.1	0.56	2.66	3.5	3.5	0	1	1	0	31.675	0	0	4.294791667	0.4375	3.0625	1.155	4.2175	0	630	630	0	0	0	0	0	5.25	0	0	1.75	1.75
838	14	22.12	0	3.5	3.5800625	0	5.425	0	5.425	0	3150	3150	0	0	0	0	0	7	0	0	0	0	0	3.5	0	0	1	0	34.09	0	0	10.74791667	3.5	6.09	0	6.09	0	1403.5	1403.5	3.5	3.5	0	0	0	1.75	0	0	0	0
840	0	33.67	0	0	14.7275625	0	7.245	0	7.245	0	2281.125	2281.125	0	0	0	0	0	7	0	7	1.75	8.75	0	0	0	0	1	0	34.16	0	1.75	13.2475	0	17.5	0	17.5	0	2107	2107	2.8	2.8	0	0	0	13.125	0	5.95	1.75	7.7
841	7	23.45	0	0	2.625	0	8.715	0	8.715	0	710.9375	710.9375	0	0	0	0	0	5.25	0	0	0	0	0	2.928870293	0	1	1	0	11.34	0	0	9.1984375	0	15.7535	0	15.7535	0	531.125	531.125	0	0	0	0	0	7	1.75	3.5	1.75	5.25
846	0	28.14	0	1.75	3.119375	0	3.787	0	3.787	0	789.25	789.25	0	0	0	0	0	1.75	0	0	0	0	0	0	0	1	1	0	22.12	0	0	9.7234375	7.21875	4.935	0	4.935	0	2105.25	2105.25	0	0	0	0	0	0	0	3.5	5.25	8.75
847	0	31.43	0	3.5	7.291375	12.25	4.62	7	11.62	5.25	1575	1580.25	0	0	0	0	0	17.5	0	0.35	0	0.35	0	0	0	1	1	0	28.315	21	0	3.353729167	0	7.875	0	7.875	0	875	875	1.4	1.4	0	0	0	5.25	0	0	4.8125	4.8125
852	0	25.9	0	0	5.25	0	14.6685	0	14.6685	0	1925	1925	0	0	0	0	0	10.5	0	0	0	0	0	2.625	0.875	0	1	10.5	36.995	0	0	13.3021875	0	12.565	0	12.565	0	2205	2205	0	0	0	0	0	3.5	0.875	0	3.5	3.5
859	0	30.94	0	0	5.25	7	5.88	0	5.88	0	3185	3185	0	0	0	0	0	9.1	0	0	0	0	0	0.878661088	0	0	1	0	59.01	0	0	39.01916667	0	3.94905	0	3.94905	0	876.75	876.75	0	0	0	0	0	3.5	5.25	0	0	0
862	0	16.94	0	1.75	17.71875	0	17.0625	0	17.0625	0	6.125	6.125	0	0	0	0	0	11.375	0	7	3.5	10.5	0	0	1.75	1	1	0	33.46	0	0	11.2875	0	5.075	0	5.075	0	3.5	3.5	0	0	0	0	0	7	0	1.75	0	1.75
866	0	25.2	0	0	4.41	0	3.745	0	3.745	0	1753.5	1753.5	0	0	0	0	0	6.125	0	0	0	0	0	7.4375	0	0	1	3.5	31.78	0	0	3.901041667	0.109375	4.2175	0	4.2175	0	2628.675	2628.675	0	0	0	0	0	19.25	0	0	0	0
870	0	62.3	0	0	23.5519375	0	11.06	0	11.06	0	1155	1155	0	0	0	0	0	5.25	0	0	0	0	3.5	0	0.4375	1	1	0	29.4	0	0	10.59916667	0	10.22595	0	10.22595	0	983.5	983.5	0	0	0	0	0	12.25	0	0	0	0
872	0	23.94	0	3.5	5.803875	0	7.0105	0	7.0105	0	2631.65	2631.65	0	0	0	0	0	4.06	0	0.7	0	0.7	0	7	2.625	0	1	0	21.7	0	0	8.219166667	0	8.575	0	8.575	0	1023.05	1023.05	0	0	0	0	0	24.5	0	0	0	0
877	0	8.96	0	0	2.40625	3.5	6.125	0	6.125	0	1051.75	1051.75	0	0	0	0	0	14	0	0	0	0	0	0	3.5	0	1	0	30.66	0	0	7.366041667	0	8.9075	0	8.9075	2.8	1052.625	1055.425	0	0	0	0	0	21	0	0	0	0
879	0	12.46	0	3.5	5.13275	0	5.985	3.5	9.485	0	7.875	7.875	0	0	0	0	0	17.5	0	3.5	5.25	8.75	0	0	0	1	1	NA	NA	NA	NA	NA	NA	NA	NA	NA	NA	NA	NA	NA	NA	NA	NA	NA	NA	NA	NA	NA	NA
881	0	28	17.5	0	6.965	0.109375	2.87	0	2.87	0	7.875	7.875	0	4.375	0	4.375	0	8.75	0	0	0	0	0	0	0	0	1	0	31.92	0	1.75	1.509375	0	3.15	0	3.15	0	9.625	9.625	5.74	5.74	0	0	0	7	0	0	0	0
891	0	36.68	0	8.75	13.5625	0.4375	10.185	0	10.185	0	1757.875	1757.875	0	0	0	0	0	7.875	0	5.25	0	5.25	0	0	7	0	1	0	38.5	0	0	14.95520833	7.4375	7.875	0	7.875	0	2103.5	2103.5	0	0	0	0	0	6.125	0	3.5	0	3.5
892	0	17.71	0	5.831	10.36875	7	4.76	0	4.76	0	1510.775	1510.775	0	0	0	0	0	5.25	3.5	0.35	0	0.35	0	0	0	1	1	0	27.65	0	0	7.525	0	7.875	0	7.875	0	2074.275	2074.275	0	4.375	0	4.375	0	5.25	0	0	0	0
893	0	22.75	0.7	5.25	7.812	2.625	18.795	0	18.795	0	1230.25	1230.25	0	0	0	0	0	7	0	7	4.55	11.55	0	0	0	0	1	0	33.46	0	0	2.953125	0	5.6875	0	5.6875	0	3571.75	3571.75	3.5	3.5	0	0	0	3.5	0	0	5.25	5.25
896	0	30.31	0	0	4.484375	0	3.5	0	3.5	0	969.9375	969.9375	0	0	0	0	0	3.5	0	5.25	0	5.25	0	5.6875	0	0	1	0	20.44	0	0	8.429166667	0	12.6875	0	12.6875	0	2450	2450	0	0	0	0	0	15.75	0	3.5	3.5	7
898	0	21	0	0	7.723625	0	10.9375	0	10.9375	3.15	1683.15	1686.3	0	0	0	0	0	8.75	0	0	0	0	0	0	0	0	1	NA	NA	NA	NA	NA	NA	NA	NA	NA	NA	NA	NA	NA	NA	NA	NA	NA	NA	NA	NA	NA	NA
902	0	30.66	0	3.5	4.746875	0	7.735	0	7.735	0	5.775	5.775	3.5	3.5	0	0	0	17.5	0	8.75	8.75	17.5	0	0	0	1	1	0	28.14	0	0	1.75	0	8.33	0	8.33	0	6.825	6.825	0	0	0	0	0	12.25	1.75	14.875	0	14.875
905	0	6.72	0	3.5	2.8468125	0	4.753	0	4.753	0	1052.625	1052.625	0	0	0	0	0	9.625	8.75	0	1.75	1.75	0	5.25	0	1	1	0	10.99	0	0	10.08729167	3.9375	6.125	0	6.125	0	2628.85	2628.85	0	0	0	0	0	1.75	0	0	0	0
918	0	37.52	0	7	22.325625	0	15.47	0	15.47	0	36.75	36.75	0	0	0	0	0	19.81	0	0	3.5	3.5	0	0	0	1	1	0	68.53	0	0	47.48625	0.4375	8.63345	3.5	12.13345	0	1756.125	1756.125	0	1.75	0	1.75	0	7	0	0	2.8	2.8
920	21	8.96	0	0	11.8125	0	9.905	0	9.905	0	1400	1400	0	3.5	0	3.5	0	8.75	0	0	3.5	3.5	0	5.25	0	1	1	7	18.2	0	0	10.59625	0	6.825	0	6.825	10.5	701.75	712.25	3.5	3.5	0	0	0	10.5	7	0	0	0
922	0	7.98	0	0	5.6875	0	11.375	0	11.375	0	7	7	0	0	0	0	0	1.75	0	0.35	5.25	5.6	0	0	0	1	1	0	7.98	0	0	3.026041667	0	6.125	0	6.125	0	4.55	4.55	0	0	0	0	0	1.75	0	0	0	0
928	0	3.08	21	0	4.15625	0	2.1875	0	2.1875	2.625	2.275	4.9	0	0	0	0	0	0	0	0	0	0	0	0	0	1	1	0	23.38	0	0	4.081875	0	3.5	0	3.5	0	1400	1400	3.5	3.5	0	0	0	3.5	2.1875	0.875	3.5	4.375
930	0	7.49	3.5	0	1.950375	0	2.905	0	2.905	4.55	210	214.55	0	0	0	0	0	5.25	0	0	0	0	0	0	0	0	1	0	32.9	7	0	4.17375	0	5.25	0	5.25	1.75	1404.375	1406.125	0	0	0	0	0	8.75	0	0	7	7
932	0	13.72	0	3.5	5.417125	0	1.8935	0	1.8935	0	525	525	0	0	0	0	0	3.5	0	0	0	0	0	0	0	0	1	0	24.4405	0	0	4.34875	0	7.2625	0	7.2625	0	10.5	10.5	0	0	0	0	0	5.25	0	0	0	0
935	0	44.17	0	0	3.6089375	1.26	6.6675	0	6.6675	0	1159.55	1159.55	0	0	0	0	0	7	0	0	0	0	8.75	1.75	0	0	1	3.5	38.92	0	0	5.9950625	0.4375	5.393955	0	5.393955	0	2626.75	2626.75	0	0	0	0	0	7	0	0	0	0
1005	0	42.84	0	0	2.33275	0	4.221	0	4.221	0	1925	1925	0	0	0	0	0	7	0	7	0.7	7.7	0	0	0	0	1	0	39.41	3.5	0	7.19425	0	10.5	0	10.5	0	2276.75	2276.75	0	0	0	0	0	5.25	0	11.2	1.75	12.95
[truncated: 56 more columns]
